# Supplementary material for: No effects of acute stress on monetary delay discounting: A systematic literature review and meta-analysis
Source: Neurobiol Stress. 2024 Jun 3;31:100653. doi: 10.1016/j.ynstr.2024.100653 (PMC11201353; doi:10.1016/j.ynstr.2024.100653)
Supplement: Multimedia component 1 [file mmc1.zip]

Archive with 1 entries (1 files):
- ynstr_100653_analysis_code_meta-analysis_acute_stress_delay_discounting_mmc1.R
