# Supplementary material for: No effects of acute stress on monetary delay discounting: A systematic literature review and meta-analysis
Source: Neurobiol Stress. 2024 Jun 3;31:100653. doi: 10.1016/j.ynstr.2024.100653 (PMC11201353; doi:10.1016/j.ynstr.2024.100653)
Supplement: Multimedia component 1 [file mmc1.zip › ynstr_100653_analysis_code_meta-analysis_acute_stress_delay_discounting_mmc1.R]

# ----------------------------------------------------------------------------
# META-ANALYSES: Acute Stress and Delay Discounting
# Paul Forbes & Jonas Nitschke
# December 2023
# ----------------------------------------------------------------------------
# encoding: UTF-8
rm(list=ls())
# load packages
pacman::p_load(metafor,dplyr)

# set path to folder containing this script; make sure data file is in the same folder
setwd(dirname(rstudioapi::getActiveDocumentContext()$path))

# load data
d <- read.csv("data_table_meta-analysis_acute_stress_delay_discounting.csv")

d_within <- subset(d,design=="within")
# test-retest reliability of DD is between 0.71-0.91
# (Simpson and Vuchinich, 2000; Kirby, 2009; see Odum, 2011 for a review)
corr <- 0.7

#if within-subjects design, use SMCR, for between-subjects use SMD
d_within_es <- escalc(measure="SMCR",
                      ni=d_within$n.c,     
                      m1i=d_within$mean.c,
                      m2i=d_within$mean.e,
                      sd1i=d_within$sd.c, 
                      ri=rep(corr,length(d_within$n.c)),
                      data=d_within)

# simon study included as a between subject study (not within - we have effects for both)
d_between <- subset(d,design=="between")

d_between_es <- escalc(measure="SMD",
                       m1i=d_between$mean.c,
                       m2i=d_between$mean.e,
                       sd1i=d_between$sd.c, 
                       sd2i=d_between$sd.e, 
                       n1i=d_between$n.c,
                       n2i=d_between$n.e,
                       data=d_between)

# combine between and within data
d_es <- rbind(d_between_es,d_within_es)

# order data by effect size 
d_es <- d_es[order(d_es$yi), ]

# -----------------------------------------------------------------------------
# 1. Main Analysis
#
# -----------------------------------------------------------------------------

# run mixed effects meta-analysis
(meta_delaydisc <- rma.mv(
  yi,vi,
  random=~effect_id|study_id,
  method='REML',test="t",dfs="contain",
  digits=2,
  data=d_es
))

# Multivariate Meta-Analysis Model (k = 14; method: REML)
# 
# Variance Components:
# 
# outer factor: study_id  (nlvls = 11)
# inner factor: effect_id (nlvls = 14)
# 
# estim  sqrt  fixed 
# tau^2       0.30  0.54     no 
# rho         0.98           no 
# 
# Test for Heterogeneity:
# Q(df = 13) = 60.26, p-val < .01
# 
# Model Results:
# 
# estimate    se   tval  df  pval  ci.lb  ci.ub    
# -0.18  0.17  -1.05  10  0.32  -0.57   0.20 

predict(meta_delaydisc, level= 95,digits=2)
# pred   se ci.lb ci.ub pi.lb pi.ub 
# -0.18 0.17 -0.57  0.20 -1.45  1.09 

# -----------------------------------------------------------------------------
# 2. Moderator Analyses 
# -----------------------------------------------------------------------------

# 2a Stressor type --------------------------------------------

# type of stressor 
d_es$stressor_type <- relevel(factor(d_es$stressor_type), ref="psychosocial")
table(d_es$stressor_type)

(mod_stressor<-rma.mv(
  yi, V=vi,
  mods=~factor(stressor_type),
  random = ~effect_id|study_id, 
  method='REML', test='t',
  digits=2,
  data=d_es))
# Multivariate Meta-Analysis Model (k = 14; method: REML)
# 
# Variance Components:
# 
# outer factor: study_id  (nlvls = 11)
# inner factor: effect_id (nlvls = 14)
# 
# estim  sqrt  fixed 
# tau^2       0.27  0.52     no 
# rho         0.97           no 
# 
# Test for Residual Heterogeneity:
# QE(df = 11) = 50.37, p-val < .01
# 
# Test of Moderators (coefficients 2:3):
# F(df1 = 2, df2 = 11) = 1.62, p-val = 0.24
# 
# Model Results:
# 
# estimate    se   tval  df  pval  ci.lb  ci.ub    
# intrcpt                           -0.06  0.22  -0.25  11  0.80  -0.55   0.43    
# factor(stressor_type)mixed         0.02  0.39   0.05  11  0.96  -0.84   0.88    
# factor(stressor_type)physical     -0.82  0.48  -1.72  11  0.11  -1.87   0.23

predict(mod_stressor,newmods=c(0,0), digits=2) # SMD for psychosocial
# pred   se ci.lb ci.ub pi.lb pi.ub 
# -0.06 0.22 -0.55  0.43 -1.31  1.19 

predict(mod_stressor,newmods=c(1,0), digits=2) # SMD for mixed
# pred   se ci.lb ci.ub pi.lb pi.ub 
# -0.04 0.32 -0.74  0.66 -1.38  1.31 

predict(mod_stressor,newmods=c(0,1), digits=2) # SMD for physical
# pred   se ci.lb ci.ub pi.lb pi.ub 
# -0.88 0.42 -1.81  0.05 -2.36  0.60 

# 2b Gender --------------------------------------------

# sample, gender/sex composition
d_es$gender <- relevel(factor(d_es$gender), ref="women")
table(d_es$gender)

(mod_gender<-rma.mv(
  yi, V=vi,
  mods=~factor(gender),
  random = ~effect_id|study_id, 
  method='REML', test='t',
  digits=2,
  data=d_es))
# Multivariate Meta-Analysis Model (k = 14; method: REML)
# 
# Variance Components:
# 
# outer factor: study_id  (nlvls = 11)
# inner factor: effect_id (nlvls = 14)
# 
# estim  sqrt  fixed 
# tau^2       0.39  0.62     no 
# rho         0.99           no 
# 
# Test for Residual Heterogeneity:
# QE(df = 11) = 59.61, p-val < .01
# 
# Test of Moderators (coefficients 2:3):
# F(df1 = 2, df2 = 11) = 0.28, p-val = 0.76
# 
# Model Results:
# 
# estimate    se   tval  df  pval  ci.lb  ci.ub    
# intrcpt                       -0.05  0.38  -0.13  11  0.90  -0.88   0.78    
# factor(gender)men              0.04  0.59   0.07  11  0.94  -1.26   1.35    
# factor(gender)men & women     -0.27  0.46  -0.59  11  0.57  -1.29   0.74

predict(mod_gender,newmods=c(0,0), digits=2) # SMD for women
# pred   se ci.lb ci.ub pi.lb pi.ub 
# -0.05 0.38 -0.88  0.78 -1.65  1.55  

predict(mod_gender,newmods=c(1,0), digits=2) # SMD for men
# pred   se ci.lb ci.ub pi.lb pi.ub 
# -0.00 0.46 -1.01  1.00 -1.70  1.69  

predict(mod_gender,newmods=c(0,1), digits=2) # SMD for mixed-samples
# pred   se ci.lb ci.ub pi.lb pi.ub 
# -0.32 0.27 -0.91  0.27 -1.81  1.17 

# 2c Reward type --------------------------------------------
# whether decisions in the delay discounting task were hypothetical or not 
# i.e. could participants receive a monetary reward based on their decisions 

# type of reward
d_es$hypothetical <- relevel(factor(d_es$hypothetical), ref="yes")
table(d_es$hypothetical)

(mod_reward<-rma.mv(
  yi, V=vi,
  mods=~factor(hypothetical),
  random = ~effect_id|study_id, 
  method='REML', test='t',
  digits=2,
  data=d_es))

# Multivariate Meta-Analysis Model (k = 14; method: REML)
# 
# Variance Components:
# 
# outer factor: study_id  (nlvls = 11)
# inner factor: effect_id (nlvls = 14)
# 
# estim  sqrt  fixed 
# tau^2       0.28  0.53     no 
# rho         0.99           no 
# 
# Test for Residual Heterogeneity:
# QE(df = 12) = 53.49, p-val < .01
# 
# Test of Moderators (coefficient 2):
# F(df1 = 1, df2 = 12) = 1.99, p-val = 0.18
# 
# Model Results:
# 
# estimate    se   tval  df  pval  ci.lb  ci.ub    
# intrcpt                     0.04  0.23   0.15  12  0.88  -0.46   0.53    
# factor(hypothetical)no     -0.48  0.34  -1.41  12  0.18  -1.22   0.26 

predict(mod_reward,newmods=c(0), digits=2) # SMD for hypothetical
# pred   se ci.lb ci.ub pi.lb pi.ub 
# 0.04 0.23 -0.46  0.53 -1.21  1.28   

predict(mod_reward,newmods=c(1), digits=2) # SMD for incentivised
# pred   se ci.lb ci.ub pi.lb pi.ub 
# -0.44 0.25 -0.99  0.10 -1.71  0.83 


# -----------------------------------------------------------------------------
# 3. Plots/Figures
# and Bias (Funnel + Egger)
# -----------------------------------------------------------------------------
# forest plot
tiff(paste0("forestplot_meta_delaydisc_",Sys.Date(),"_",format(Sys.time(), "%H_%M_%S"),".png"),
     units="in", width=6, height=8, res=300)
forest(meta_delaydisc, 
       slab = paste0(d_es$study," ",d_es$group_label),  # Author names
       xlim = c(-5, 3),  # Customize the x-axis limits as needed
       header = "Author names and year",  # Plot title
       cex = 0.7,  # Adjust text size if needed
       annotate = TRUE)
dev.off()

# Bias ------------------------------------------------------------------------
# funnel plot
tiff(paste0("funnelplot_meta_delaydisc_",Sys.Date(),"_",format(Sys.time(), "%H_%M_%S"),".png"),
     units="in", width=6, height=4, res=300)
funnel(meta_delaydisc,slab = paste0(d_es$study," ",d_es$group_label),label=1,# just label biggest outlier
       xlim = c(-3.5, 1),ylim = c(0, .4))
dev.off()

# Egger's regression test ---
# The Egger regression gives “the degree of funnel plot asymmetry as measured by the intercept from regression of standard normal deviates against precision”
egger <- rma.mv(yi, vi,
                mods =  ~sqrt(vi),
                random = ~effect_id|study_id, # inner factor: effect_id | outer: study_id
                data=d_es, method="REML",
                test="t",dfs="contain" # as recommended for rma.mv
)
summary(egger , digits=3)
# Multivariate Meta-Analysis Model (k = 14; method: REML)
# 
# logLik  Deviance       AIC       BIC      AICc   
# -9.466    18.932    26.932    28.872    32.647   
# 
# Variance Components:
# 
# outer factor: study_id  (nlvls = 11)
# inner factor: effect_id (nlvls = 14)
# 
# estim   sqrt  fixed 
# tau^2      0.277  0.526     no 
# rho        0.964            no 
# 
# Test for Residual Heterogeneity:
# QE(df = 12) = 53.968, p-val < .001
# 
# Test of Moderators (coefficient 2):
# F(df1 = 1, df2 = 12) = 1.439, p-val = 0.253
# 
# Model Results:
# 
# estimate     se    tval  df   pval   ci.lb  ci.ub    
# intrcpt      0.304  0.438   0.695   9  0.505  -0.686  1.294    
# sqrt(vi)    -2.395  1.997  -1.199  12  0.253  -6.747  1.956    

predict(egger,newmods=c(0), level=95, digits=2)
# pred   se ci.lb ci.ub pi.lb pi.ub 
# 0.30 0.44 -0.69  1.29 -1.24  1.85 
