# Supplementary material for: No effects of acute stress on monetary delay discounting: A systematic literature review and meta-analysis
Source: Neurobiol Stress. 2024 Jun 3;31:100653. doi: 10.1016/j.ynstr.2024.100653 (PMC11201353; doi:10.1016/j.ynstr.2024.100653)
Supplement: Multimedia component 2 [file mmc2.csv]

study_id	effect_id	study	year	group_label	n.total	n.c	mean.c	sd.c	sem.c	n.e	mean.e	sd.e	sem.e	stressor	stressor_type	gender	hypothetical	design
1	1	Kimura et al.	2013	(2013)	39	39	1.92	2.185749299	0.35	39	2.44	2.935149059	0.47	TSST	psychosocial	men_and_women	yes	within
2	2	Haushofer et al.	2013	(2013; group 1)	71	36	0.12	0.18	0.03	35	0.14	0.177482393	0.03	group_TSST	psychosocial	men	no	between
2	3	Haushofer et al.	2013	(2013; group 2)	71	35	0.18	0.236643191	0.04	36	0.11	0.12	0.02	group_TSST	psychosocial	men	no	between
3	4	Lempert et al.	2012	(2012; group 1)	57	29	0.59	0.27		28	0.6	0.31		videotaped_speech	psychosocial	men	no	between
3	5	Lempert et al.	2012	(2012; group 2)	56	27	0.59	0.3		29	0.66	0.26		videotaped_speech	psychosocial	men	no	between
4	6	Chen et al.	2021	(2021)	60	30	0.377	0.206		30	0.779	0.16		CPT	physical	men_and_women	no	between
5	7	Simon et al.	2021	(2021)	209	59	0.9	3.69		150	3.8	9.47		MAST	mixed	women	no	between
6	8	Haushofer et al.	2021	(2021)	278	143	0.4388112	0.4963141		135	0.4712963	0.4992525		TSST	psychosocial	men_and_women	no	between
7	9	Krause-Utz et al.	2016	(2016; healthy controls)	24	24	-4.937	1.641158128	0.335	24	-4.895	1.646057107	0.336	MMST	mixed	women	yes	within
8	10	Amlung et al.	2014	(2014; heavy drinkers)	84	84	0.21147	0.127848		84	0.19466	0.119704		TSST	psychosocial	men_and_women	yes	within
9	11	Chipman et al.	2015	(2015)	63	34	4	1.81		29	3.52	1.88		CPT	physical	women	yes	between
10	12	White et al.	2008	(2008; group 1)	28	11	0.34	0.22		17	0.36	0.2		videotaped speech	psychosocial	men_and_women	yes	between
10	13	White et al.	2008	(2008; group 2)	43	25	0.39	0.28		18	0.46	0.3		videotaped speech	psychosocial	men_and_women	yes	between
11	14	Brunelin et al.	2021	(2021; sham tDCS)	14	14	69.3	14.5		14	64.9	13.1		MAST	mixed	men_and_women	yes	within
